# Supplementary material for: RAS testing in metastatic colorectal cancer: excellent reproducibility amongst 17 Dutch pathology centers
Source: Oncotarget. 2015 Apr 12;6(17):15681–9. doi: 10.18632/oncotarget.3804 (PMC4558179; doi:10.18632/oncotarget.3804)
Supplement: Supplementary file 2 [file oncotarget-06-15681-s002.xlsx]

## Sheet: Supplementary table 1
	Supplementary Table 1: Case summaries
	Gene	Individual cases		mutation type nucleotide	mutation type amino acid	neoplastic cell percentage	percentage mutated allelle
	KRAS	1		c.35G>T	p.Gly12Val	80	39
		2		c.38G>A	p.Gly13Asp	60	44
		3		c.35G>A	p.Gly12Asp	50	36
		4		c.34G>A	p.Gly12Ser	60	44
		5		c.35G>T	p.Gly12Val	60	36
		6		c.183A>C	p.Gln61His	30	23
		7		c.35G>A	p.Gly12Asp	50	38
		8		c.182A>T	p.Gln61Leu	20	44
		9		c.437C>T	p.Ala146Val	30	30
		10		c.35G>T	p.Gly12Val	30	28
		11		c.35G>T	p.Gly12Val	20	57
		12		c.183A>T	p.Gln61His	40	58
		13		c.35G>T	p.Gly12Val	40	56
		14		c.35G>T	p.Gly12Val	30	40
		15		c.35G>T	p.Gly12Val	30	35
		16		c.35G>A	p.Gly12Asp	--	26
		17		c.38G>A	p.Gly13Asp	--	34
		18		c.35G>A	p.Gly12Asp	--	52
		19		c.35G>A	p.Gly12Asp	--	37
		20		c.351A>T	p.Lys117Asn	--	51
		21		c.35G>A	p.Gly12Asp	--	42
		22		c.35G>A	p.Gly12Asp	45	25
		23		c.35G>T	p.Gly12Val	60	28
		24		c.436G>A	p.Ala146Thr	45	53
		25		c.436G>A	p.Ala146Thr	45	43
		26		c.34_36delinsTGG	p.Gly12Trp	35	30
		27		c.436G>A	p.Ala146Thr	30	53
		28		c.38G>A	p.Gly13Asp	50	36
		29		c.179G>A	p.Gly60Asp	80	46
		30		c.38G>A	p.Gly13Asp	10	10
		31		c.35G>A	p.Gly12Asp	28	36
		32		c.35G>C	p.Gly12Ala	50	51
		33		c.35G>T	p.Gly12Val	30	37
		34		c.35G>T	p.Gly12Val	30	25
		35		c.35G>A	p.Gly12Asp	20	16
		36		c.35G>T	p.Gly12Val	30	22
		37		c.35G>A	p.Gly12Asp	30	14
		38		c.35G>T	p.Gly12Val	50	34
		39		c.34G>A	p.Gly12Ser	30	25
		40		c.34G>T	p.Gly12Cys	50	45
		41		c.38G>A	p.Gly13Asp	50	57
		42		c.38G>A	p.Gly13Asp	70	56
		43		c.34G>A	p.Gly12Ser	60	60
		44		c.35G>T	p.Gly12Val	50	28
		45		c.34G>C	p.Gly12Arg	30	35
		46		c.35G>A	p.Gly12Asp	40	40
		47		c.34G>C	p.Gly12Ala	50	--
		48		c.35G>A	p.Gly12Asp	50	52
		49		c.35G>A	p.Gly12Asp	35	46
		50		c.35G>T	p.Gly12Val	40	72
		51		c.182A>T	p.Gln61Leu	35	50
		52		c.34G>T	p.Gly12Cys	40	22
		53		c.35G>T	p.Gly12Val	80	61
		54		c.35G>T	p.Gly12Val	55	44
		55		c.182A>T	p.Gln61Leu	50	32
		56		c.436G>A	p.Ala146Thr	65	82
		57		c.35G>A	p.Gly12Asp	60	47
		58		c.35G>T	p.Gly12Val	75	49
		59		c.38G>A	p.Gly13Asp	60	39
		60		c.34G>A	p.Gly12Ser	85	47
		61		c.34G>A	p.Gly12Ser	55	32
		62		c.38G>A	p.Gly13Asp	50	22
		63		c.35G>T	p.Gly12Val	50	35
		64		c.35G>T	p.Gly12Val	80	71
		65		c.35G>T	p.Gly12Val	50	27
		66		c.35G>A	p.Gly12Asp	45	92
		67		c.38G>A	p.Gly13Asp	40	38
		68		c.35G>A	p.Gly12Asp	80	59
		69		c.35G>T	p.Gly12Val	60	68
		70		c.34G>C	p.Gly12Arg	60	39
		71		c.35G>A	p.Gly12Asp	60	64
		Total	N	71	71	65	70
			Mean			47.5077	42.0714
			Std. Deviation			17.0387	15.6514
	NRAS	1		c.35G>A	p.Gly12Asp	80	82
		2		c.175G>A	p.Ala59Thr	70	45
		3		c.182A>G	p.Gln61Arg	40	52
		4		c.182A>G	p.Gln61Arg	90	--
		5		c.35G>A	p.Gly12Asp	20	23
		6		c.181C>A	p.Gln61Lys	45	43
		7		c.182A>G	p.Gln61Arg	40	13
		8		c.182A>T	p.Gln61Leu	70	65
		Total	N	8	8	8	7
			Mean			56.875	46.1429
			Std. Deviation			24.0442	23.5261
	BRAF	1		c.1799T>A	p.Val600Glu	60	30
		2		c.1799T>A	p.Val600Glu	60	34
		3		c.1799T>A	p.Val600Glu	70	82
		4		c.1799T>A	p.Val600Glu	70	40
		5		c.1799T>A	p.Val600Glu	60	40
		6		c.1799T>A	p.Val600Glu	60	29
		7		c.1799T>A	p.Val600Glu	50	27
		8		c.1799T>A	p.Val600Glu	--	31
		9		c.1799T>A	p.Val600Glu	60	12
		10		c.1799T>A	p.Val600Glu	40	35
		11		c.1799T>A	p.Val600Glu	--	37
		12		c.1799T>A	p.Val600Glu	35	27
		13		c.1799T>A	p.Val600Glu	70	51
		14		c.1799T>A	p.Val600Glu	70	25
		15		c.1799T>A	p.Val600Glu	50	43
		16		c.1799T>A	p.Val600Glu	65	14
		17		c.1799T>A	p.Val600Glu	50	42
		18		c.1799T>A	p.Val600Glu	60	25
		19		c.1799T>A	p.Val600Glu	50	28
		20		c.1799T>A	p.Val600Glu	50	34
		21		c.1799T>A	p.Val600Glu	40	50
		22		c.1799T>A	p.Val600Glu	50	21
		23		c.1799T>A	p.Val600Glu	60	37
		Total	N	23	23	21	23
			Mean			56.1905	34.5217
			Std. Deviation			10.3567	14.2665
